# Supplementary material for: B-Cell-Epitope-Based Fluorescent Quantum Dot Biosensors for SARS-CoV-2 Enable Highly Sensitive COVID-19 Antibody Detection
Source: Viruses. 2022 May 12;14(5):1031. doi: 10.3390/v14051031 (PMC9145955; doi:10.3390/v14051031)
Supplement: Supplementary file 1 [file viruses-14-01031-s001.zip]

Archive with 1 entries (1 files):
- viruses-1602857-supplementary.pdf
